# Supplementary material for: Nature’s cryptographic codebreaker: in silico decoding of apigenin’s triple defense against SARS-CoV-2
Source: Front Microbiol. 2025 Dec 16;16:1708660. doi: 10.3389/fmicb.2025.1708660 (PMC12748202; doi:10.3389/fmicb.2025.1708660)
Supplement: Supplementary file 2 [file Table_1.xlsx]

## Sheet: Table S1
Table S1. Grid docking parameters and grid box sizes in molecular docking.
Protein	PDB ID	Center grid box			Grid box size
		X	Y	Z	X	Y	Z
GRP78	5E84	43.093	45.547	-39.746	180.495	180.495	180.495
HSPG	5E9C	-13.528	13.24	62.862	66.314	66.314	66.314
Nsp15	6w01	-54.398	54.254	23.211	62.488	62.488	62.488
AKT1	3QKL	-7.455	7.326	22.827	25.008	25.008	25.008
PTGS2	5f19	22.499	41.04	59.075	65.192	65.192	65.192

## Sheet: Table S2
Table S2. Prediction of association probability between SARS-CoV-2 and apigenin and other drugs based on GiGs model.
Drugs	Association probability
Apigenin	0.120969785253999
Nirmatrelvir	0.102460103240095
Baicalin	0.0451910863413688
Luteolin	0.0391282038177052

## Sheet: Table S3
Table S3. Prediction of binding affinity scores of apigenin with GRP78 and HSPG proteins based on CSatDTA model.
Proteins	Sequence	CSatDTA Score
GRP78	MKLSLVAAMLLLLSAARAEEEDKKEDVGTVVGIDLGTTYSCVGVFKNGRVEIIANDQGNRITPSYVAFTPEGERLIGDAAKNQLTSNPENTVFDAKRLIGRTWNDPSVQQDIKFLPFKVVEKKTKPYIQVDIGGGQTKTFAPEEISAMVLTKMKETAEAYLGKKVTHAVVTVPAYFNDAQRQATKDAGTIAGLNVMRIINEPTAAAIAYGLDKREGEKNILVFDLGGGTFDVSLLTIDNGVFEVVATNGDTHLGGEDFDQRVMEHFIKLYKKKTGKDVRKDNRAVQKLRREVEKAKRALSSQHQARIEIESFYEGEDFSETLTRAKFEELNMDLFRSTMKPVQKVLEDSDLKKSDIDEIVLVGGSTRIPKIQQLVKEFFNGKEPSRGINPDEAVAYGAA…	10.915
HSPG	MRRAALWLWLCALALSLQPALPQIVATNLPPEDQDGSGDDSDNFSGSGAGALQDITLSQQTPSTWKDTQLLTAIPTSPEPTGLEATAASTSTLPAGEGPKEGEAVVLPEVEPGLTAREQEATPRPRETTQLPTTHLASTTTATTAQEPATSHPHRDMQPGHHETSTPAGPSQADLHTPHTEDGGPSATERAAEDGASSQLPAAEGSGEQDFTFETSGENTAVVAVEPDRRNQSPVDQGATGASQGLLDRKEVLGGVIAGGLVGLIFAVCLVGFMLYRMKKKDEGSYSLEEPKQANGGAYQKPTKQEEFYA	11.9101

## Sheet: Table S4
Table S4. Docking results of apigenin with core target molecules
Targets	van der Waals forces	Hydrogen Bonds	Electronic	Hydrophobic Interactions
GRP78	THR37, GLY226, THR38, GLY364, ARG367, ILE61, CYS41	GLY227, GLU293, ASP391, ASP34, LYS296, GLY36	ARG297	TYR39
HSPG	ARG193, THR164	SER202, ASN200, ASN203, ASP105	-	LEU192, ILE103
Nsp15	GLN202, LEU266, LEU255, VAL295, ILE296, VAL276, THR196, SER274, LYS90, ARG199, ASN200	THR275, ASP297, ASP273, LYS71, LEU201, TYR279	-	LEU252, LYS277
AKT1	VAL164, GLY157, LYS163, LYS158, GLY162, THR160, PHE161, LEU295, HIS194, GLY294, PHE225	GLY159, GLU191, THR195, GLU198	ASP292	LYS179, LEU181
PTGS2	TYR348, VAL344, PHE205, GLY533, LEU531, PHE529, PHE381, ALA527, LEU384, TRP387, PHE518, SER353	GLY526, MET522	-	TYR385, LEU534, VAL523, VAL349, LEU352

## Sheet: Table S5
Table S5. Scoring of the top 10 hub genes calculated based on the degree algorithm.
Rank	Gene symbol	Protein name	Score
1	AKT1	Protein kinase B	28
2	SRC	Proto-oncogene tyrosine-protein kinase Src	23
3	EGFR	Epidermal Growth Factor Receptor	22
4	PTGS2	Prostaglandin-endoperoxide synthase 2	17
5	AR	Androgen Receptor	15
6	PLG	Plasminogen	13
7	CDK1	Cyclin-dependent kinase 1	11
7	APP	Amyloid beta (A4) precursor protein	11
7	TOP1	DNA topoisomerase 1	11
7	ABCG2	ATP binding cassette subfamily G member 2	11

## Sheet: Table S6
Table S6. GO enrichment analysis results of cross genes.
Category	ID	Description	GeneRatio	pvalue	qvalue	List Total	Pop Hits	Pop Total	Fold Enrichment	Bonferroni	Benjamini	GeneID	Count
BP	GO:0018105	peptidyl-serine phosphorylation	0.204082	5.60746e-10	6.18503e-07	49	181	19308	21.7702	6.47101e-07	6.47101e-07	GSK3B, CSNK2A1, SRC, NEK6, PLK1, CDK2, CDK1, AKT1, PKN1, TOP1	10
BP	GO:0043066	negative regulation of apoptotic process	0.265306	4.20837e-09	2.32092e-06	49	526	19308	9.73865	4.85645e-06	2.42823e-06	GSK3B, SRC, GLO1, PLK1, AKR1B1, PIK3R1, MPO, EGFR, IGF1R, AXL, CDK1, AKT1, CD38	13
BP	GO:1900182	positive regulation of protein localization to nucleus	0.122449	1.72612e-08	6.34639e-06	49	33	19308	71.6438	1.99193e-05	6.63983e-06	PARP1, SRC, PLK1, CDK1, AKT1, F2	6
BP	GO:0006468	protein phosphorylation	0.22449	3.4145e-07	9.41549e-05	49	501	19308	8.65159	0.000393956	9.85084e-05	GSK3B, APP, CSNK2A1, LCK, NEK6, PLK1, CDK2, CDK1, AKT1, PKN1, PIK3R1	11
BP	GO:0051897	positive regulation of protein kinase B signaling	7/49	7.71543e-07	0.000170202	49	129	19308	21.3821	0.000889965	0.000178072	APP, THPO, SRC, AXL, MET, EGFR, IGF1R	7
BP	GO:0007165	signal transduction	0.306122	1.49104e-06	0.000274104	49	1267	19308	4.66505	0.00171919	0.000286777	GSK3B, CSNK2A1, SRC, PIK3R1, EGFR, IGF1R, AR, TTR, AXL, CDK2, AKT1, CD38, PKN1, NAE1, MET	15
BP	GO:0009410	response to xenobiotic stimulus	0.163265	2.00398e-06	0.00031577	49	240	19308	13.1347	0.00230992	0.00033037	ABCC1, SRC, LCK, CDK1, CD38, AHR, TOP1, PTGS2	8
BP	GO:1904646	cellular response to beta-amyloid	0.102041	5.54301e-06	0.000764242	49	47	19308	41.9192	0.00637623	0.000799579	GSK3B, APP, ABCC1, PARP1, IGF1R	5
BP	GO:0048009	insulin-like growth factor receptor signaling pathway	0.0816327	9.56815e-06	0.00117263	49	17	19308	92.7155	0.010981	0.00122685	AR, AKT1, PIK3R1, IGF1R	4
BP	GO:0007169	transmembrane receptor protein tyrosine kinase signaling pathway	0.122449	1.94144e-05	0.00214141	49	133	19308	17.7763	0.0221553	0.00224042	SRC, LCK, AXL, MET, EGFR, IGF1R	6
BP	GO:0038083	peptidyl-tyrosine autophosphorylation	0.0816327	2.14805e-05	0.00215391	49	22	19308	71.6438	0.0244841	0.0022535	SRC, LCK, EGFR, IGF1R	4
BP	GO:0048661	positive regulation of smooth muscle cell proliferation	0.102041	2.73249e-05	0.00251161	49	70	19308	28.1458	0.0310414	0.00262774	AKR1B1, AKT1, PTGS2, EGFR, IGF1R	5
BP	GO:0033674	positive regulation of kinase activity	0.102041	3.22602e-05	0.00273715	49	73	19308	26.9891	0.0365444	0.00286371	AXL, MET, EGFR, DRD4, IGF1R	5
BP	GO:0048511	rhythmic process	0.102041	3.98189e-05	0.00313716	49	77	19308	25.5871	0.0449121	0.00328222	GSK3B, CSNK2A1, CDK1, AHR, DRD4	5
BP	GO:0008284	positive regulation of cell proliferation	0.183673	5.6957e-05	0.00418824	49	550	19308	6.44794	0.0636166	0.00438189	DPP4, AR, CSNK2A1, THPO, CDK2, AKT1, F2, EGFR, IGF1R	9
BP	GO:0030307	positive regulation of cell growth	0.102041	8.00013e-05	0.00497465	49	92	19308	21.4153	0.0881915	0.00520467	CSNK2A1, CD38, AKT1, F2, EGFR	5
BP	GO:0042493	response to drug	7/49	8.33309e-05	0.00497465	49	293	19308	9.41394	0.0916884	0.00520467	ABCC1, SRC, LCK, CDK1, CD38, TOP1, PTGS2	7
BP	GO:0046777	protein autophosphorylation	0.122449	8.46101e-05	0.00497465	49	181	19308	13.0621	0.0930284	0.00520467	GSK3B, SRC, NEK6, AKT1, EGFR, IGF1R	6
BP	GO:2000379	positive regulation of reactive oxygen species metabolic process	0.0816327	8.92428e-05	0.00497465	49	35	19308	45.0332	0.0978648	0.00520467	CBR1, CYP1B1, F2, XDH	4
BP	GO:0071393	cellular response to progesterone stimulus	0.0612245	9.02022e-05	0.00497465	49	6	19308	197.02	0.0988631	0.00520467	SRC, CYP1B1, IGF1R	3
BP	GO:0045907	positive regulation of vasoconstriction	0.0816327	0.000114426	0.00599024	49	38	19308	41.478	0.123708	0.00626722	CD38, AKT1, PTGS2, EGFR	4
BP	GO:0006805	xenobiotic metabolic process	0.102041	0.000119479	0.00599024	49	102	19308	19.3157	0.128803	0.00626722	VKORC1, CBR1, ABCC1, CYP1B1, AHR	5
BP	GO:0031295	T cell costimulation	0.0816327	0.000143838	0.00689797	49	41	19308	38.443	0.152955	0.00721691	DPP4, SRC, LCK, AKT1	4
BP	GO:0007275	multicellular organism development	0.122449	0.000197872	0.00909387	49	217	19308	10.8951	0.204168	0.00951435	THPO, AXL, F2, MET, EGFR, IGF1R	6
BP	GO:0042572	retinol metabolic process	0.0816327	0.000327184	0.0144354	49	54	19308	29.1882	0.314518	0.0151028	AKR1B10, TTR, AKR1B1, CYP1B1	4
BP	GO:0018108	peptidyl-tyrosine phosphorylation	0.102041	0.000435858	0.0175965	49	143	19308	13.7777	0.39534	0.0184102	SRC, LCK, AXL, MET, EGFR	5
BP	GO:0000086	G2/M transition of mitotic cell cycle	0.0816327	0.000446694	0.0175965	49	60	19308	26.2694	0.402858	0.0184102	APP, PLK1, CDK2, CDK1	4
BP	GO:0008286	insulin receptor signaling pathway	0.0816327	0.000446694	0.0175965	49	60	19308	26.2694	0.402858	0.0184102	GSK3B, AKT1, PIK3R1, IGF1R	4
BP	GO:0071320	cellular response to cAMP	0.0816327	0.000468981	0.0178375	49	61	19308	25.8387	0.418027	0.0186622	APP, CYP1B1, AHR, CFTR	4
BP	GO:0030168	platelet activation	0.0816327	0.000540089	0.0198573	49	64	19308	24.6276	0.463898	0.0207754	SRC, LCK, AXL, F2	4
BP	GO:0043154	negative regulation of cysteine-type endopeptidase activity involved in apoptotic process	0.0816327	0.000673294	0.0239562	49	69	19308	22.8429	0.540328	0.0250639	CSNK2A1, SRC, AKT1, PTGS2	4
BP	GO:0018107	peptidyl-threonine phosphorylation	0.0816327	0.000731923	0.0252285	49	71	19308	22.1995	0.57042	0.026395	GSK3B, CSNK2A1, CDK1, AKT1	4
BP	GO:0070301	cellular response to hydrogen peroxide	0.0816327	0.000825808	0.027602	49	74	19308	21.2995	0.614563	0.0288783	SRC, AXL, CDK1, CYP1B1	4
BP	GO:0043406	positive regulation of MAP kinase activity	0.0816327	0.00103579	0.0336021	49	80	19308	19.702	0.697574	0.0351558	APP, SRC, EGFR, DRD4	4
BP	GO:0071260	cellular response to mechanical stimulus	0.0816327	0.00132011	0.0416022	49	87	19308	18.1168	0.782251	0.0435258	AKT1, PTGS2, EGFR, IGF1R	4
BP	GO:0033138	positive regulation of peptidyl-serine phosphorylation	0.0816327	0.00150254	0.0460363	49	91	19308	17.3205	0.823642	0.0481649	APP, AKT1, PTGS2, EGFR	4
CC	GO:0032991	macromolecular complex	0.265306	5.23001e-08	9.51861e-06	49	703	20562	7.75992	1.01985e-05	1.01985e-05	APP, PARP1, NEK6, AHR, PIK3R1, PTGS2, EGFR, AR, TTR, AKT1, PKN1, NAE1, CFTR	13
CC	GO:0070062	extracellular exosome	0.346939	2.45612e-05	0.00223507	49	2218	20562	3.2163	0.00477805	0.00239472	CBR1, APP, ABCC1, PTPRS, SRC, GLO1, AKR1B1, PLG, F2, MPO, CRYZ, DPP4, TTR, AXL, LCK, CDK1, CD38	17
CC	GO:0045121	membrane raft	0.122449	0.00029595	0.0134657	49	252	20562	9.99125	0.0560847	0.0144276	DPP4, APP, SRC, LCK, EGFR, ABCG2	6
CC	GO:0005886	plasma membrane	0.489796	0.000397263	0.0144604	49	5071	20562	1.98604	0.074556	0.0154932	CA12, GSK3B, APP, ABCC1, PTPRS, CSNK2A1, SRC, GLO1, PLG, PIK3R1, F2, EGFR, IGF1R, DPP4, AR, AXL, LCK, AKT1, CD38, NAE1, MET, DRD4, CFTR, ABCG2	24
CC	GO:0009986	cell surface	0.163265	0.000658873	0.0199858	49	639	20562	5.25362	0.120606	0.0214134	DPP4, APP, AXL, CD38, PLG, MET, EGFR, CFTR	8
CC	GO:0005615	extracellular space	0.265306	0.00132429	0.0344316	49	1938	20562	2.81487	0.22772	0.036891	APP, MMP3, AKR1B1, PLG, F2, MPO, EGFR, MMP12, TTR, THPO, AXL, ALOX5, XDH	13
CC	GO:0043235	receptor complex	0.102041	0.00163219	0.0371323	49	217	20562	9.66896	0.272788	0.0397846	APP, AXL, MET, EGFR, IGF1R	5
MF	GO:0005524	ATP binding	0.387755	1.6762e-08	4.13895e-06	49	1545	18869	4.73563	4.8442e-06	4.54812e-06	GSK3B, ABCC1, PFKFB3, CSNK2A1, SRC, NEK6, PLK1, EGFR, IGF1R, AXL, LCK, CDK2, CDK1, AKT1, TOP1, PKN1, MET, CFTR, ABCG2	19
MF	GO:0004672	protein kinase activity	0.22449	3.14749e-08	4.13895e-06	49	379	18869	11.1765	9.09621e-06	4.54812e-06	GSK3B, CSNK2A1, SRC, NEK6, PLK1, CDK2, CDK1, AKT1, PKN1, MET, EGFR	11
MF	GO:0019899	enzyme binding	0.183673	5.67706e-06	0.000387524	49	390	18869	8.8865	0.00163933	0.000425835	APP, AR, PARP1, SRC, AKT1, PLG, PTGS2, EGFR, CFTR	9
MF	GO:0004674	protein serine/threonine kinase activity	0.183673	5.89391e-06	0.000387524	49	392	18869	8.84116	0.00170189	0.000425835	GSK3B, CSNK2A1, NEK6, PLK1, CDK2, CDK1, AKT1, PKN1, TOP1	9
MF	GO:0004713	protein tyrosine kinase activity	0.122449	9.82588e-06	0.000489351	49	113	18869	20.4468	0.00283567	0.000537728	SRC, LCK, AXL, MET, EGFR, IGF1R	6
MF	GO:0004714	transmembrane receptor protein tyrosine kinase activity	0.122449	1.11639e-05	0.000489351	49	116	18869	19.918	0.00322118	0.000537728	SRC, LCK, AXL, MET, EGFR, IGF1R	6
MF	GO:0043548	phosphatidylinositol 3-kinase binding	0.0816327	2.63996e-05	0.000990098	49	23	18869	66.9707	0.00760055	0.00108798	LCK, AXL, PIK3R1, IGF1R	4
MF	GO:0005158	insulin receptor binding	0.0816327	3.01171e-05	0.000990098	49	24	18869	64.1803	0.00866619	0.00108798	APP, SRC, PIK3R1, IGF1R	4
MF	GO:0005102	receptor binding	0.163265	6.05797e-05	0.00161858	49	397	18869	7.75983	0.0173557	0.00177859	DPP4, APP, AR, THPO, SRC, LCK, PLG, F2	8
MF	GO:0042802	identical protein binding	0.306122	6.15428e-05	0.00161858	49	1714	18869	3.37003	0.0176292	0.00177859	APP, PARP1, CSNK2A1, PLK1, EGFR, CRYZ, IGF1R, DPP4, TTR, LCK, AKT1, CD38, MET, DRD4, ABCG2	15
MF	GO:0042803	protein homodimerization activity	0.183673	0.000406443	0.00971769	49	716	18869	4.84041	0.110847	0.0106784	DPP4, APP, ST6GAL1, PARP1, AKT1, AHR, PTGS2, XDH, ABCG2	9
MF	GO:0001618	virus receptor activity	0.0816327	0.000990274	0.0217035	49	77	18869	20.0042	0.248986	0.0238491	DPP4, AXL, CDK1, EGFR	4
MF	GO:0003682	chromatin binding	7/49	0.00114463	0.0231567	49	468	18869	5.75977	0.281786	0.025446	APP, AR, CDK1, PKN1, TOP1, MPO, EGFR	7
MF	GO:0004252	serine-type endopeptidase activity	0.102041	0.0014525	0.0272862	49	193	18869	9.97621	0.343004	0.0299837	MMP12, DPP4, MMP3, PLG, F2	5
MF	GO:0019903	protein phosphatase binding	0.0816327	0.00170742	0.0277144	49	93	18869	16.5627	0.389738	0.0304542	LCK, PIK3R1, MET, EGFR	4
MF	GO:0051117	ATPase binding	0.0816327	0.00170742	0.0277144	49	93	18869	16.5627	0.389738	0.0304542	AR, SRC, LCK, EGFR	4
MF	GO:0019901	protein kinase binding	7/49	0.00179142	0.0277144	49	511	18869	5.27509	0.4044	0.0304542	GSK3B, PARP1, LCK, NEK6, PLK1, AKT1, EGFR	7
MF	GO:0016301	kinase activity	0.102041	0.00258083	0.0377088	49	226	18869	8.51951	0.526131	0.0414366	GSK3B, CSNK2A1, AKT1, PIK3R1, EGFR	5

## Sheet: Table S7
Table S7. KEGG enrichment analysis results of cross genes.
ID	Description	GeneRatio	pvalue	qvalue	List Total	Pop Hits	Pop Total	Fold Enrichment	Bonferroni	Benjamini	GeneID	Count
hsa01521	EGFR tyrosine kinase inhibitor resistance	0.177778	1.74309e-07	2.1963e-05	45	79	8164	18.3719	3.39897e-05	3.39903e-05	GSK3B, SRC, AXL, AKT1, PIK3R1, MET, EGFR, IGF1R	8
hsa05215	Prostate cancer	0.177778	7.18932e-07	4.52927e-05	45	97	8164	14.9627	0.000140182	7.00959e-05	GSK3B, AR, CDK2, MMP3, AKT1, PIK3R1, EGFR, IGF1R	8
hsa05208	Chemical carcinogenesis - reactive oxygen species	0.177778	0.00016724	0.00641083	45	223	8164	6.50842	0.0320885	0.00992152	CBR1, SRC, CYP1B1, AKT1, AHR, PIK3R1, MET, EGFR	8
hsa04914	Progesterone-mediated oocyte maturation	0.133333	0.000203518	0.00641083	45	102	8164	10.6719	0.0389128	0.00992152	PLK1, CDK2, CDK1, AKT1, PIK3R1, IGF1R	6
hsa04520	Adherens junction	0.111111	0.000548382	0.0105316	45	71	8164	12.7762	0.101442	0.0162988	CSNK2A1, SRC, MET, EGFR, IGF1R	5
hsa05218	Melanoma	0.111111	0.000578373	0.0105316	45	72	8164	12.5988	0.106684	0.0162988	AKT1, PIK3R1, MET, EGFR, IGF1R	5
hsa04068	FoxO signaling pathway	0.133333	0.000647836	0.0105316	45	131	8164	8.30941	0.11871	0.0162988	PLK1, CDK2, AKT1, PIK3R1, EGFR, IGF1R	6
hsa04510	Focal adhesion	0.155556	0.000668671	0.0105316	45	201	8164	6.31819	0.122286	0.0162988	GSK3B, SRC, AKT1, PIK3R1, MET, EGFR, IGF1R	7
hsa05135	Yersinia infection	0.133333	0.000794001	0.011116	45	137	8164	7.9455	0.143492	0.0172033	GSK3B, SRC, LCK, AKT1, PKN1, PIK3R1	6
hsa05207	Chemical carcinogenesis - receptor activation	0.155556	0.000884295	0.0111421	45	212	8164	5.99036	0.158453	0.0172438	AR, SRC, CYP1B1, AKT1, AHR, PIK3R1, EGFR	7
hsa04012	ErbB signaling pathway	0.111111	0.00108191	0.0121675	45	85	8164	10.6719	0.190296	0.0188306	GSK3B, SRC, AKT1, PIK3R1, EGFR	5
hsa05226	Gastric cancer	0.133333	0.00115881	0.0121675	45	149	8164	7.30559	0.20236	0.0188306	GSK3B, CDK2, AKT1, PIK3R1, MET, EGFR	6
hsa05235	PD-L1 expression and PD-1 checkpoint pathway in cancer	0.111111	0.00128441	0.0124489	45	89	8164	10.1923	0.221683	0.0192662	CSNK2A1, LCK, AKT1, PIK3R1, EGFR	5
hsa05200	Pathways in cancer	0.222222	0.0017736	0.0154108	45	531	8164	3.41661	0.2926	0.0238501	GSK3B, AR, CDK2, AKT1, PIK3R1, F2, PTGS2, MET, EGFR, IGF1R	10
hsa01522	Endocrine resistance	0.111111	0.00183462	0.0154108	45	98	8164	9.25624	0.300983	0.0238501	SRC, AKT1, PIK3R1, EGFR, IGF1R	5
hsa05225	Hepatocellular carcinoma	0.133333	0.00197312	0.0155383	45	168	8164	6.47937	0.319643	0.0240474	GSK3B, AKT1, PIK3R1, MET, EGFR, IGF1R	6
hsa04913	Ovarian steroidogenesis	0.0888889	0.00253984	0.0179504	45	51	8164	14.2292	0.390976	0.0277804	ALOX5, CYP1B1, PTGS2, IGF1R	4
hsa04151	PI3K-Akt signaling pathway	0.177778	0.00260042	0.0179504	45	354	8164	4.09994	0.398147	0.0277804	GSK3B, CDK2, AKT1, PKN1, PIK3R1, MET, EGFR, IGF1R	8
hsa04066	HIF-1 signaling pathway	0.111111	0.00270681	0.0179504	45	109	8164	8.32212	0.410537	0.0277804	PFKFB3, AKT1, PIK3R1, EGFR, IGF1R	5
hsa05213	Endometrial cancer	0.0888889	0.00366589	0.0225918	45	58	8164	12.5119	0.511376	0.0349634	GSK3B, AKT1, PIK3R1, EGFR	4
hsa04370	VEGF signaling pathway	0.0888889	0.00384785	0.0225918	45	59	8164	12.2998	0.528473	0.0349634	SRC, AKT1, PIK3R1, PTGS2	4
hsa04152	AMPK signaling pathway	0.111111	0.00394459	0.0225918	45	121	8164	7.49679	0.537319	0.0349634	PFKFB3, AKT1, PIK3R1, CFTR, IGF1R	5
hsa05205	Proteoglycans in cancer	0.133333	0.00465845	0.0255202	45	205	8164	5.30992	0.597685	0.0394955	SRC, AKT1, PIK3R1, MET, EGFR, IGF1R	6
hsa04015	Rap1 signaling pathway	0.133333	0.00515769	0.026372	45	210	8164	5.18349	0.63518	0.0408137	SRC, AKT1, PIK3R1, MET, EGFR, IGF1R	6
hsa04114	Oocyte meiosis	0.111111	0.00523253	0.026372	45	131	8164	6.92451	0.640493	0.0408137	AR, PLK1, CDK2, CDK1, IGF1R	5
hsa04917	Prolactin signaling pathway	0.0888889	0.00621822	0.0289103	45	70	8164	10.367	0.703687	0.0447422	GSK3B, SRC, AKT1, PIK3R1	4
hsa05230	Central carbon metabolism in cancer	0.0888889	0.00621822	0.0289103	45	70	8164	10.367	0.703687	0.0447422	AKT1, PIK3R1, MET, EGFR	4
hsa05162	Measles	0.111111	0.00644666	0.0289103	45	139	8164	6.52598	0.716677	0.0447422	GSK3B, CSNK2A1, CDK2, AKT1, PIK3R1	5
hsa05223	Non-small cell lung cancer	0.0888889	0.00672445	0.0289103	45	72	8164	10.079	0.731712	0.0447422	AKT1, PIK3R1, MET, EGFR	4
hsa05163	Human cytomegalovirus infection	0.133333	0.00688341	0.0289103	45	225	8164	4.83793	0.739957	0.0447422	GSK3B, SRC, AKT1, PIK3R1, PTGS2, EGFR	6
hsa05214	Glioma	0.0888889	0.00752874	0.0306007	45	75	8164	9.67585	0.770914	0.0473582	AKT1, PIK3R1, EGFR, IGF1R	4
hsa05224	Breast cancer	0.111111	0.00783566	0.0308529	45	147	8164	6.17082	0.784322	0.0477485	GSK3B, AKT1, PIK3R1, EGFR, IGF1R	5
hsa00790	Folate biosynthesis	0.0666667	0.00849913	0.0324512	45	26	8164	20.9333	0.810698	0.0502222	CBR1, AKR1B10, AKR1B1	3
hsa05160	Hepatitis C	0.111111	0.00983293	0.0364397	45	157	8164	5.77778	0.854403	0.0563947	GSK3B, CDK2, AKT1, PIK3R1, EGFR	5
hsa05210	Colorectal cancer	0.0888889	0.0109522	0.0394278	45	86	8164	8.43824	0.883219	0.0610192	GSK3B, AKT1, PIK3R1, EGFR	4
hsa05222	Small cell lung cancer	0.0888889	0.0131426	0.0459139	45	92	8164	7.88792	0.92421	0.0710573	CDK2, AKT1, PIK3R1, PTGS2	4
hsa00051	Fructose and mannose metabolism	0.0666667	0.0134827	0.0459139	45	33	8164	16.4929	0.929137	0.0710573	AKR1B10, PFKFB3, AKR1B1	3
